# Supplementary material for: Study of Stress Granule Core Protein AtUBP1b Phosphorylation In Vitro
Source: Plants (Basel). 2025 Oct 17;14(20):3191. doi: 10.3390/plants14203191 (PMC12567214; doi:10.3390/plants14203191)
Supplement: Supplementary file 1 [file plants-14-03191-s001.zip]

Archive with 1 entries (1 files):
- plants-3878876-supplementary.pdf
